# Supplementary material for: Analysis of endophytic bacterial diversity in seeds of different genotypes of cotton and the suppression of Verticillium wilt pathogen infection by a synthetic microbial community
Source: BMC Plant Biol. 2024 Apr 10;24:263. doi: 10.1186/s12870-024-04910-2 (PMC11005247; doi:10.1186/s12870-024-04910-2)
Supplement: Supplementary file 6 — Additional file 6. [file 12870_2024_4910_MOESM6_ESM.xlsx]

## Sheet: Sheet1
Table S1. Total number of reads and read length before and after quality checking and normalization
sample	sample ID	Raw Reads	Clean Reads	Denoised Reads	Merged Reads	Non-chimeric Reads
Xinluzao78	R1	160305	148037	139142	106172	85378
Xinluzao78	R2	159777	147822	139079	106209	85860
Xinluzao78	R3	160048	147838	138754	103708	82036
Xinluzao78	R4	160013	147189	138251	105271	85238
Xinluzao63	S1	159905	148336	139432	106526	88786
Xinluzao63	S2	160130	148442	138537	98676	79219
Xinluzao63	S3	160079	148413	139966	106835	87777
Xinluzao63	S4	160147	147745	138595	102772	84375
