# Supplementary material for: Analysis of endophytic bacterial diversity in seeds of different genotypes of cotton and the suppression of Verticillium wilt pathogen infection by a synthetic microbial community
Source: BMC Plant Biol. 2024 Apr 10;24:263. doi: 10.1186/s12870-024-04910-2 (PMC11005247; doi:10.1186/s12870-024-04910-2)
Supplement: Supplementary file 7 — Additional file 7. [file 12870_2024_4910_MOESM7_ESM.xlsx]

## Sheet: biomarker-73
Table S2. OTU-level abundance changes of endophytic fungi in two types of cotton seeds
OTU	logFC	adjPvalues
ASV4	8.78143	1.03328456901863E-11*
ASV21447	7.59063	1.07724956732724E-08*
ASV20432	-6.63525	0.0000018373667950063*
ASV17937	6.33338	5.99943979023854E-06*
ASV577	2.30376	0.000128084805205431*
ASV2	5.37386	0.000363856417143205*
ASV36823	-5.36424	0.000371930059767259*
ASV4461	1.26023	0.0024140413477175*
ASV685	-1.10831	0.00595012052800301*
ASV12905	1.04525	0.0138270690470039*
ASV29117	-5.54015	0.0184475822551463*
ASV421	4.11222	0.0252375765814146*
ASV112	5.61093	0.0580537
ASV8462	-5.02343	0.0580537
ASV8375	-4.75836	0.0702642
ASV4408	5.35074	0.0702642
ASV188	4.91323	0.0981077
ASV13263	-3.54205	0.114816
ASV8455	1.03496	0.117308
ASV8630	4.44182	0.117308
ASV8326	-4.44738	0.12882
ASV4580	-4.13473	0.155416
ASV179	-0.9397	0.155416
ASV232	-4.0844	0.155416
ASV8309	5.30816	0.155416
ASV49	7.06283	0.155416
ASV17117	-4.07453	0.155416
ASV1590	-3.30008	0.155416
ASV28	-6.85012	0.155416
ASV4453	5.49722	0.161824
ASV4858	-4.2157	0.171454
ASV5321	4.42958	0.196664
ASV6567	-3.20594	0.19928
ASV8490	0.982715	0.19928
ASV21533	4.33211	0.19928
ASV4582	-4.93297	0.199804
ASV103	4.96555	0.203811
ASV69	-1.15932	0.207484
ASV1477	-3.98264	0.207484
ASV8400	-4.40651	0.234141
ASV8357	4.02323	0.236799
ASV4395	-4.72455	0.267871
ASV4457	3.44538	0.267871
ASV8330	4.11079	0.267871
ASV747	-2.93398	0.267871
ASV8426	4.12115	0.267871
ASV4393	-4.53557	0.290684
ASV4455	3.9377	0.300557
ASV599	4.01939	0.300557
ASV4612	4.14878	0.331401
ASV9372	2.76783	0.335422
ASV29075	-4.33532	0.335422
ASV4786	-3.12552	0.335792
ASV8416	-3.97786	0.338696
ASV2020	3.51237	0.364638
ASV8319	-0.757432	0.371311
ASV8355	3.53402	0.379475
ASV8397	4.34874	0.400754
ASV16	0.755471	0.400754
ASV8342	4.23738	0.401424
ASV829	-3.60056	0.453967
ASV2105	-0.761855	0.453967
ASV452	-3.54568	0.453967
ASV726	2.54297	0.454308
ASV4724	-3.25588	0.464239
ASV4428	0.783193	0.484856
ASV13209	3.58631	0.484856
ASV4640	3.25457	0.563342
ASV46799	-3.75178	0.570028
ASV6182	-3.45057	0.575412
ASV8324	-3.74885	0.575412
ASV836	2.78743	0.575412
ASV240	3.35854	0.575412
ASV115	-3.68907	0.575412
ASV12901	-3.86008	0.575412
ASV33	0.870652	0.60474
ASV4439	1.11525	0.633156
ASV8310	-3.37462	0.633156
ASV20107	-2.30875	0.641771
ASV8364	-3.28197	0.651128
ASV901	-2.89733	0.651128
ASV13054	3.2675	0.653796
ASV2510	-0.510311	0.653796
ASV943	-3.65437	0.669994
ASV3201	0.559272	0.669994
ASV29101	-2.91907	0.669994
ASV244	1.11908	0.673722
ASV4413	-3.08733	0.674538
ASV21448	1.1794	0.674538
ASV46803	-3.05269	0.674538
ASV293	-3.14474	0.674538
ASV9026	3.49431	0.674538
ASV1426	-0.733955	0.674538
ASV40912	-3.01515	0.674538
ASV9900	-3.02743	0.713456
ASV10	0.60241	0.715583
ASV25387	-1.15299	0.715583
ASV296	2.74602	0.716264
ASV958	-2.58102	0.723303
ASV281	3.02704	0.72984
ASV617	1.05568	0.785631
ASV4915	-2.80533	0.804591
ASV4534	-0.667521	0.804591
ASV401	-0.537856	0.804591
ASV189	2.87229	0.806292
ASV9116	-2.63915	0.806292
ASV347	3.11134	0.816744
ASV4763	0.519113	0.828777
ASV13020	1.00418	0.828777
ASV13018	0.520965	0.828777
ASV25310	3.2117	0.828777
ASV21561	-1.06775	0.829776
ASV12934	2.60888	0.840918
ASV40258	-2.49917	0.844216
ASV4516	2.60021	0.844216
ASV4555	-0.465771	0.844216
ASV4394	3.30437	0.844216
ASV8339	-3.03715	0.844562
ASV316	2.61915	0.844562
ASV25302	0.682928	0.844562
ASV19	0.548336	0.850426
ASV40514	-2.4179	0.850426
ASV8372	3.0826	0.877189
ASV450	3.06582	0.877189
ASV1003	0.453151	0.877189
ASV516	-0.49916	0.877189
ASV17177	1.1267	0.877189
ASV80	-3.63694	0.877189
ASV510	0.48974	0.877189
ASV4420	-2.55369	0.877189
ASV226	-0.463457	0.884363
ASV4406	-3.73695	0.884363
ASV552	0.405884	0.884363
ASV294	2.65481	0.920371
ASV399	-0.533433	0.920371
ASV5164	-0.44283	0.920371
ASV25280	3.38489	0.968965
ASV20375	-2.08525	0.968965
ASV42438	-2.60153	0.97282
ASV25281	3.25412	0.977519
ASV12921	-3.55402	0.977519
ASV323	-0.509458	0.984052
ASV4475	-0.475444	0.984052
ASV8503	1.01043	0.984052
ASV8370	1.0973	0.989482
ASV47066	-2.05659	0.995868
ASV47088	-2.05659	0.995868
ASV1445	3.00882	0.996632
ASV12903	-3.21878	0.996632
ASV4701	-2.51234	0.996632
ASV25282	2.83584	0.998333
ASV138	-3.29439	0.998333
ASV902	2.19751	0.998333
ASV456	-1.95724	0.998333
ASV40333	-1.9021	0.998333
ASV4442	2.45968	0.998333
ASV608	-1.00727	0.998333
ASV2390	-0.474398	0.998333
ASV10695	-0.39354	0.998333
ASV30	2.1471	0.998333
ASV8951	-1.84256	0.998333
ASV17394	-1.84256	0.998333
ASV9674	0.86224	0.998333
ASV29046	-0.901982	0.998333
ASV386	-2.41015	0.998333
ASV756	-2.6884	0.998333
ASV36808	-1.77783	0.998333
ASV41734	-1.77783	0.998333
ASV17617	0.475163	0.998333
ASV280	-0.423811	0.998333
ASV4454	0.448681	0.998333
ASV567	-2.7737	0.998333
ASV25303	2.23862	0.998333
ASV1793	0.870371	0.998333
ASV29045	-2.86921	0.998333
ASV8336	-2.68257	0.998333
ASV8423	1.76587	0.998333
ASV12919	-2.50515	0.998333
ASV4530	-0.380514	0.998333
ASV8368	-0.832421	0.998333
ASV573	1.92507	0.998333
ASV1099	2.38333	0.998333
ASV4392	0.498048	0.998333
ASV9039	-1.92958	0.998333
ASV4476	2.2735	0.998333
ASV29345	-1.81256	0.998333
ASV196	2.25858	0.998333
ASV4519	2.49479	0.998333
ASV8459	-1.01211	0.998333
ASV4445	2.21932	0.998333
ASV21455	-2.90227	0.998333
ASV8478	1.99563	0.998333
ASV127	-2.25493	0.998333
ASV17523	1.97392	0.998333
ASV213	-0.992469	0.998333
ASV185	-2.32128	0.998333
ASV13096	-2.19522	0.998333
ASV737	2.13082	0.998333
ASV20681	-2.15856	0.998333
ASV4696	-0.900214	0.998333
ASV21450	2.53201	0.998333
ASV78	0.335071	0.998333
ASV459	0.450421	0.998333
ASV4539	-2.11132	0.998333
ASV4402	-0.311303	0.998333
ASV22329	1.73769	0.998333
ASV481	-2.12794	0.998333
ASV415	-2.65153	0.998333
ASV4485	2.60543	0.998333
ASV29049	-2.40826	0.998333
ASV4427	2.51762	0.998333
ASV8314	2.78521	0.998333
ASV13289	1.85599	0.998333
ASV4849	2.36958	0.998333
ASV1381	2.01261	0.998333
ASV708	-0.301831	0.998333
ASV201	-2.18041	0.998333
ASV146	0.885353	0.998333
ASV9388	0.39013	0.998333
ASV13163	-2.05791	0.998333
ASV51	-0.280066	0.998333
ASV13139	2.07043	0.998333
ASV4459	-2.71183	0.998333
ASV17529	1.81053	0.998333
ASV1414	-2.12688	0.998333
ASV25286	2.62371	0.998333
ASV25380	1.97399	0.998333
ASV113	-2.216	0.998333
ASV8456	-2.57435	0.998333
ASV254	1.89136	0.998333
ASV8451	-0.85836	0.998333
ASV12902	2.71504	0.998333
ASV13585	1.876	0.998333
ASV21494	1.876	0.998333
ASV493	-1.96222	0.998333
ASV64	2.59275	0.998333
ASV21462	2.15424	0.998333
ASV4585	-0.827436	0.998333
ASV21522	-0.290002	0.998333
ASV25999	-1.92632	0.998333
ASV439	2.49645	0.998333
ASV4821	2.39852	0.998333
ASV359	-2.19273	0.998333
ASV141	-0.422576	0.998333
ASV8387	1.70696	0.998333
ASV18881	1.70696	0.998333
ASV13008	2.44737	0.998333
ASV748	-0.345429	0.998333
ASV1056	2.31892	0.998333
ASV12924	2.12514	0.998333
ASV48568	-1.44172	0.998333
ASV4667	-2.22563	0.998333
ASV8882	-2.01679	0.998333
ASV900	-1.88035	0.998333
ASV473	-2.04282	0.998333
ASV1115	0.773954	0.998333
ASV4671	1.71964	0.998333
ASV25530	1.64711	0.998333
ASV8574	-2.1335	0.998333
ASV17227	-1.8295	0.998333
ASV1316	0.301824	0.998333
ASV1808	1.61464	0.998333
ASV130	-1.78772	0.998333
ASV13215	0.838064	0.998333
ASV4419	-0.837216	0.998333
ASV262	2.21421	0.998333
ASV4557	1.77098	0.998333
ASV190	0.782079	0.998333
ASV290	1.69143	0.998333
ASV4914	-0.300713	0.998333
ASV815	-1.88164	0.998333
ASV4695	-0.354138	0.998333
ASV2096	-0.306851	0.998333
ASV8313	2.69194	0.998333
ASV19430	1.65612	0.998333
ASV174	-1.77065	0.998333
ASV4991	1.81924	0.998333
ASV4569	1.77603	0.998333
ASV17099	1.54353	0.998333
ASV21631	1.62066	0.998333
ASV375	0.310915	0.998333
ASV4054	-1.32714	0.998333
ASV41722	-1.32714	0.998333
ASV10190	-1.65781	0.998333
ASV13261	-2.2624	0.998333
ASV2124	-1.61683	0.998333
ASV36778	-1.61683	0.998333
ASV8430	-2.02413	0.998333
ASV4431	1.91059	0.998333
ASV1252	-0.34741	0.998333
ASV4616	-1.59611	0.998333
ASV54987	-1.59611	0.998333
ASV20360	1.53095	0.998333
ASV1	-0.767416	0.998333
ASV12904	0.283864	0.998333
ASV203	0.28941	0.998333
ASV4479	-1.71555	0.998333
ASV29350	-1.57995	0.998333
ASV40457	-1.5745	0.998333
ASV55007	-1.5745	0.998333
ASV32959	-2.32189	0.998333
ASV29074	-2.26844	0.998333
ASV76	-1.9384	0.998333
ASV12906	0.262723	0.998333
ASV95	0.256671	0.998333
ASV12931	-2.35078	0.998333
ASV1294	2.11241	0.998333
ASV918	-0.33746	0.998333
ASV1029	-1.6524	0.998333
ASV251	-0.356884	0.998333
ASV8338	-0.293142	0.998333
ASV4436	2.07978	0.998333
ASV1865	1.41673	0.998333
ASV5780	1.41673	0.998333
ASV4571	1.59134	0.998333
ASV2924	-0.305701	0.998333
ASV12925	2.07746	0.998333
ASV1539	1.83355	0.998333
ASV4638	-1.52416	0.998333
ASV25457	1.80096	0.998333
ASV17032	1.44229	0.998333
ASV4691	-0.504341	0.998333
ASV36782	-1.47752	0.998333
ASV41710	-1.47752	0.998333
ASV4816	-1.4897	0.998333
ASV909	0.418941	0.998333
ASV8340	-2.11863	0.998333
ASV321	-1.56155	0.998333
ASV17938	-1.45009	0.998333
ASV12999	-1.9562	0.998333
ASV21458	1.72016	0.998333
ASV21903	1.40571	0.998333
ASV21908	1.40571	0.998333
ASV15079	-0.495448	0.998333
ASV14356	1.5695	0.998333
ASV20348	1.71055	0.998333
ASV17040	-1.51453	0.998333
ASV518	-0.297057	0.998333
ASV18837	-1.29471	0.998333
ASV393	1.8365	0.998333
ASV8432	-1.58601	0.998333
ASV837	-2.05902	0.998333
ASV21991	1.36642	0.998333
ASV4920	-0.301647	0.998333
ASV4418	1.80306	0.998333
ASV4451	-0.351019	0.998333
ASV4560	-1.39033	0.998333
ASV170	0.239174	0.998333
ASV607	-0.356489	0.998333
ASV157	-0.32493	0.998333
ASV372	-0.264323	0.998333
ASV133	-2.17133	0.998333
ASV128	-1.83758	0.998333
ASV71	-0.280682	0.998333
ASV12913	2.05816	0.998333
ASV1074	-0.324521	0.998333
ASV4388	-2.19101	0.998333
ASV5069	-1.6362	0.998333
ASV2078	1.25322	0.998333
ASV13250	1.25322	0.998333
ASV20801	1.25322	0.998333
ASV540	-1.40469	0.998333
ASV568	1.79087	0.998333
ASV19214	-1.28503	0.998333
ASV40190	-1.28503	0.998333
ASV55456	-1.28503	0.998333
ASV333	-1.33232	0.998333
ASV529	1.24059	0.998333
ASV4594	1.44782	0.998333
ASV50	0.226177	0.998333
ASV8647	0.357555	0.998333
ASV4776	-1.40171	0.998333
ASV4543	-1.62362	0.998333
ASV17466	1.18626	0.998333
ASV26510	1.18626	0.998333
ASV26667	1.18626	0.998333
ASV4520	1.42042	0.998333
ASV8504	-0.339587	0.998333
ASV1861	-1.24446	0.998333
ASV13294	-1.24446	0.998333
ASV13755	-1.24446	0.998333
ASV330	-0.370534	0.998333
ASV288	1.30039	0.998333
ASV8305	0.656565	0.998333
ASV592	-0.294903	0.998333
ASV5	0.22593	0.998333
ASV4433	0.24588	0.998333
ASV233	1.41495	0.998333
ASV12932	0.364116	0.998333
ASV328	-0.254697	0.998333
ASV4404	-0.327904	0.998333
ASV135	1.6814	0.998333
ASV4452	1.41355	0.998333
ASV12939	-0.361254	0.998333
ASV8312	-1.93796	0.998333
ASV5514	0.452426	0.998333
ASV1214	-0.34896	0.998333
ASV53	-0.272647	0.998333
ASV4716	-1.52201	0.998333
ASV4471	-0.30638	0.998333
ASV4758	1.26313	0.998333
ASV4614	0.272419	0.998333
ASV21552	1.38038	0.998333
ASV70	0.222287	0.998333
ASV287	1.73908	0.998333
ASV1143	-0.309206	0.998333
ASV871	-1.35819	0.998333
ASV3044	-1.09874	0.998333
ASV2308	0.379761	0.998333
ASV21280	-1.31441	0.998333
ASV24	-0.243611	0.998333
ASV1015	0.59249	0.998333
ASV4464	1.83803	0.998333
ASV159	-0.327112	0.998333
ASV4590	-0.202544	0.998333
ASV551	1.78675	0.998333
ASV17404	1.02267	0.998333
ASV27084	1.02267	0.998333
ASV8318	-1.86688	0.998333
ASV2040	0.230616	0.998333
ASV17994	1.038	0.998333
ASV17705	1.35996	0.998333
ASV206	0.255705	0.998333
ASV2512	-0.219223	0.998333
ASV4493	-0.237744	0.998333
ASV10124	-1.03913	0.998333
ASV20461	-1.03913	0.998333
ASV4383	1.34529	0.998333
ASV4627	1.4552	0.998333
ASV325	-0.270405	0.998333
ASV317	0.275042	0.998333
ASV4564	-1.41932	0.998333
ASV25395	0.232398	0.998333
ASV4386	-1.87247	0.998333
ASV8321	-1.70161	0.998333
ASV515	0.526138	0.998333
ASV1082	-1.51855	0.998333
ASV4805	-0.226606	0.998333
ASV23066	1.12237	0.998333
ASV1440	-0.310539	0.998333
ASV8757	0.401308	0.998333
ASV35	-0.200031	0.998333
ASV13255	0.202183	0.998333
ASV8380	-1.22008	0.998333
ASV18	-0.179114	0.998333
ASV4447	0.345184	0.998333
ASV5143	-1.16486	0.998333
ASV23471	0.956157	0.998333
ASV4815	0.51813	0.998333
ASV4467	1.50247	0.998333
ASV8311	1.90099	0.998333
ASV25295	0.213492	0.998333
ASV21489	0.238871	0.998333
ASV200	-0.28918	0.998333
ASV4407	0.199623	0.998333
ASV220	0.194913	0.998333
ASV144	-1.245	0.998333
ASV4737	1.1212	0.998333
ASV1775	-1.48903	0.998333
ASV738	-1.52313	0.998333
ASV259	0.198127	0.998333
ASV477	0.224655	0.998333
ASV199	-1.30688	0.998333
ASV4609	0.215757	0.998333
ASV8499	-1.43562	0.998333
ASV57026	-0.893708	0.998333
ASV42314	1.07089	0.998333
ASV349	-0.263686	0.998333
ASV8337	0.188803	0.998333
ASV1346	-0.221591	0.998333
ASV81	0.206624	0.998333
ASV1498	-0.179786	0.998333
ASV155	-0.199582	0.998333
ASV1612	-1.29827	0.998333
ASV326	1.68263	0.998333
ASV21342	0.177802	0.998333
ASV4443	-1.49431	0.998333
ASV559	0.859311	0.998333
ASV353	-0.212285	0.998333
ASV21454	-0.457313	0.998333
ASV223	0.206316	0.998333
ASV578	0.225554	0.998333
ASV86	0.168345	0.998333
ASV8527	-0.283839	0.998333
ASV72	0.195128	0.998333
ASV12926	0.193068	0.998333
ASV8703	0.941512	0.998333
ASV29275	-1.24112	0.998333
ASV8352	1.29508	0.998333
ASV810	0.206055	0.998333
ASV25337	0.215618	0.998333
ASV32950	-1.49136	0.998333
ASV380	-0.186515	0.998333
ASV1047	0.916892	0.998333
ASV4465	-0.176209	0.998333
ASV12948	1.42505	0.998333
ASV108	0.213497	0.998333
ASV12966	0.962081	0.998333
ASV4551	0.946374	0.998333
ASV4707	-0.251151	0.998333
ASV21457	0.21042	0.998333
ASV8399	-0.195196	0.998333
ASV12953	1.14381	0.998333
ASV167	-0.195228	0.998333
ASV1857	-1.19618	0.998333
ASV846	-1.06997	0.998333
ASV161	0.174897	0.998333
ASV12984	-1.46244	0.998333
ASV4506	-1.14318	0.998333
ASV1462	-0.181863	0.998333
ASV32	-1.53069	0.998333
ASV584	-0.172787	0.998333
ASV50853	1.02446	0.998333
ASV162	0.234112	0.998333
ASV8379	0.154951	0.998333
ASV8488	-0.20499	0.998333
ASV4546	0.177894	0.998333
ASV935	0.163127	0.998333
ASV101	0.170748	0.998333
ASV4400	-0.712974	0.998333
ASV17163	0.991408	0.998333
ASV676	0.985415	0.998333
ASV1098	0.271048	0.998333
ASV1255	0.219681	0.998333
ASV1269	-0.772665	0.998333
ASV4458	-0.1684	0.998333
ASV484	-0.215881	0.998333
ASV693	-0.18353	0.998333
ASV12958	0.246649	0.998333
ASV8315	-0.203512	0.998333
ASV9605	-0.214922	0.998333
ASV5001	0.641103	0.998333
ASV8664	0.16525	0.998333
ASV331	-0.277593	0.998333
ASV20452	-0.998798	0.998333
ASV8454	1.23616	0.998333
ASV765	0.219984	0.998333
ASV227	0.866715	0.998333
ASV237	0.159818	0.998333
ASV3304	0.257062	0.998333
ASV626	0.269915	0.998333
ASV710	0.162231	0.998333
ASV395	-0.607014	0.998333
ASV5044	-0.986759	0.998333
ASV814	0.244885	0.998333
ASV1208	-0.417314	0.998333
ASV17625	0.623137	0.998333
ASV8316	-1.05512	0.998333
ASV8351	0.169201	0.998333
ASV314	0.2126	0.998333
ASV8331	-1.06052	0.998333
ASV4683	-0.184987	0.998333
ASV4523	0.165342	0.998333
ASV8405	-1.11315	0.998333
ASV79	-0.161466	0.998333
ASV488	0.822563	0.998333
ASV48	-0.145411	0.998333
ASV18658	0.838234	0.998333
ASV4389	-0.542532	0.998333
ASV176	-0.138981	0.998333
ASV4450	1.19421	0.998333
ASV324	-0.158338	0.998333
ASV1062	0.174818	0.998333
ASV18012	0.801328	0.998333
ASV250	0.157972	0.998333
ASV4656	0.138906	0.998333
ASV143	0.173443	0.998333
ASV8344	-0.149734	0.998333
ASV8615	-0.26455	0.998333
ASV988	-0.861068	0.998333
ASV17520	0.628061	0.998333
ASV4537	-0.158562	0.998333
ASV418	-0.138062	0.998333
ASV379	1.06487	0.998333
ASV12941	1.07211	0.998333
ASV61	0.143317	0.998333
ASV4533	0.765396	0.998333
ASV10458	-0.174179	0.998333
ASV17095	0.757497	0.998333
ASV20372	0.757497	0.998333
ASV8389	-0.215182	0.998333
ASV116	0.154115	0.998333
ASV497	-0.169537	0.998333
ASV533	-1.09831	0.998333
ASV247	0.153146	0.998333
ASV50928	0.749323	0.998333
ASV2241	-0.197588	0.998333
ASV273	-0.162144	0.998333
ASV5194	0.166923	0.998333
ASV45	-0.154072	0.998333
ASV17	-0.136284	0.998333
ASV4556	-0.179433	0.998333
ASV647	-0.98821	0.998333
ASV1300	0.154445	0.998333
ASV8	0.159165	0.998333
ASV25292	-1.14877	0.998333
ASV1040	0.133259	0.998333
ASV50956	0.713431	0.998333
ASV214	0.211356	0.998333
ASV4559	-0.228051	0.998333
ASV5250	-0.345168	0.998333
ASV4605	0.201621	0.998333
ASV153	-0.15374	0.998333
ASV4405	1.02327	0.998333
ASV17382	0.703528	0.998333
ASV8530	0.170629	0.998333
ASV8304	0.130709	0.998333
ASV154	0.135922	0.998333
ASV12977	0.580129	0.998333
ASV96	-0.164612	0.998333
ASV18712	0.635214	0.998333
ASV17272	0.682368	0.998333
ASV498	-0.121137	0.998333
ASV21817	-0.26963	0.998333
ASV449	0.141577	0.998333
ASV258	1.03482	0.998333
ASV4444	-0.158299	0.998333
ASV18116	-0.954318	0.998333
ASV854	-0.128848	0.998333
ASV855	0.606392	0.998333
ASV302	-0.153429	0.998333
ASV140	1.11427	0.998333
ASV1065	0.197664	0.998333
ASV436	-0.17084	0.998333
ASV833	0.659104	0.998333
ASV8325	-0.953433	0.998333
ASV111	-0.213058	0.998333
ASV913	-0.173647	0.998333
ASV624	-0.234756	0.998333
ASV41626	0.646544	0.998333
ASV4532	0.869596	0.998333
ASV779	-0.160742	0.998333
ASV33146	0.852321	0.998333
ASV75	0.181531	0.998333
ASV666	0.134238	0.998333
ASV12917	-0.984352	0.998333
ASV12942	0.96814	0.998333
ASV892	-0.178431	0.998333
ASV8449	-0.127804	0.998333
ASV123	-0.110701	0.998333
ASV8359	-1.01392	0.998333
ASV8328	-0.140594	0.998333
ASV668	0.182658	0.998333
ASV425	0.196738	0.998333
ASV1692	0.762247	0.998333
ASV104	0.119187	0.998333
ASV1923	-0.125087	0.998333
ASV4548	-0.926848	0.998333
ASV346	-0.191678	0.998333
ASV51333	0.571074	0.998333
ASV121	0.142336	0.998333
ASV310	-0.120029	0.998333
ASV511	-0.173047	0.998333
ASV474	0.181219	0.998333
ASV205	0.117908	0.998333
ASV208	-0.139686	0.998333
ASV8754	-0.709074	0.998333
ASV447	0.138071	0.998333
ASV239	-0.113679	0.998333
ASV729	0.55255	0.998333
ASV3351	0.55255	0.998333
ASV178	0.115603	0.998333
ASV60	0.106432	0.998333
ASV229	-0.68997	0.998333
ASV73	0.257225	0.998333
ASV635	0.181626	0.998333
ASV222	0.120885	0.998333
ASV719	-0.154078	0.998333
ASV149	-0.128601	0.998333
ASV4460	-0.168317	0.998333
ASV709	0.156943	0.998333
ASV40	0.104613	0.998333
ASV65	-0.125123	0.998333
ASV8350	-0.136698	0.998333
ASV272	0.102216	0.998333
ASV4719	-0.139766	0.998333
ASV8645	-0.664297	0.998333
ASV939	-0.140086	0.998333
ASV348	-0.116338	0.998333
ASV4432	0.120287	0.998333
ASV343	-0.159247	0.998333
ASV622	-0.815867	0.998333
ASV799	0.202929	0.998333
ASV4622	0.146722	0.998333
ASV25289	-0.932121	0.998333
ASV106	0.175374	0.998333
ASV8343	0.478536	0.998333
ASV4706	0.146418	0.998333
ASV52	0.140367	0.998333
ASV4415	0.114788	0.998333
ASV354	-0.210968	0.998333
ASV3475	0.109739	0.998333
ASV21899	-0.640879	0.998333
ASV8881	-0.14871	0.998333
ASV54	-0.11116	0.998333
ASV98	-0.129495	0.998333
ASV4416	0.116189	0.998333
ASV31	0.0991475	0.998333
ASV13063	-0.11322	0.998333
ASV25287	-0.110733	0.998333
ASV8722	0.483827	0.998333
ASV107	-0.119205	0.998333
ASV440	-0.147457	0.998333
ASV17076	0.459022	0.998333
ASV1004	0.157611	0.998333
ASV8886	0.0952033	0.998333
ASV4762	-0.0932664	0.998333
ASV4566	0.638743	0.998333
ASV968	0.126017	0.998333
ASV1027	0.135929	0.998333
ASV4474	-0.0958386	0.998333
ASV253	-0.11622	0.998333
ASV1696	-0.146375	0.998333
ASV4434	0.128232	0.998333
ASV59	0.104429	0.998333
ASV83	-0.134459	0.998333
ASV4484	0.680578	0.998333
ASV8346	0.897945	0.998333
ASV8548	-0.867222	0.998333
ASV102	-0.118209	0.998333
ASV8716	-0.130813	0.998333
ASV21	-0.100145	0.998333
ASV22245	0.638687	0.998333
ASV246	0.0858668	0.998333
ASV142	0.105355	0.998333
ASV21468	-0.127163	0.998333
ASV19459	0.428359	0.998333
ASV40358	0.428359	0.998333
ASV558	0.126446	0.998333
ASV695	-0.106466	0.998333
ASV4411	0.114564	0.998333
ASV74	-0.0876539	0.998333
ASV2711	0.118645	0.998333
ASV63	-0.0924486	0.998333
ASV646	0.112476	0.998333
ASV4572	-0.720415	0.998333
ASV4587	-0.612922	0.998333
ASV4641	0.412674	0.998333
ASV4410	-0.736418	0.998333
ASV260	0.0877574	0.998333
ASV163	-0.115207	0.998333
ASV305	0.0842595	0.998333
ASV4417	-0.0923681	0.998333
ASV4401	-0.0793049	0.998333
ASV17169	0.393066	0.998333
ASV18665	0.393066	0.998333
ASV53276	0.393066	0.998333
ASV8376	-0.600198	0.998333
ASV29053	-0.531067	0.998333
ASV8438	-0.610233	0.998333
ASV9646	0.504396	0.998333
ASV282	-0.702227	0.998333
ASV17213	0.0883964	0.998333
ASV420	0.116511	0.998333
ASV17893	-0.507915	0.998333
ASV384	-0.0911783	0.998333
ASV8461	-0.140205	0.998333
ASV13032	-0.103709	0.998333
ASV12928	-0.102005	0.998333
ASV4466	-0.362648	0.998333
ASV8398	-0.0911855	0.998333
ASV4403	-0.496125	0.998333
ASV12947	-0.496125	0.998333
ASV12910	-0.485952	0.998333
ASV4512	-0.624943	0.998333
ASV97	0.0796893	0.998333
ASV614	0.155625	0.998333
ASV8308	0.0886431	0.998333
ASV114	-0.479694	0.998333
ASV158	-0.149873	0.998333
ASV195	-0.142046	0.998333
ASV204	0.0888303	0.998333
ASV85	0.0932031	0.998333
ASV4487	-0.119632	0.998333
ASV136	0.191794	0.998333
ASV257	-0.460867	0.998333
ASV405	-0.684793	0.998333
ASV519	-0.121997	0.998333
ASV4421	-0.0878716	0.998333
ASV94	-0.0780248	0.998333
ASV17223	0.351493	0.998333
ASV1681	-0.443544	0.998333
ASV13297	-0.443544	0.998333
ASV17982	-0.443544	0.998333
ASV890	0.0990349	0.998333
ASV8641	0.099987	0.998333
ASV4685	-0.433927	0.998333
ASV4397	0.582704	0.998333
ASV18897	-0.428836	0.998333
ASV39	-0.064935	0.998333
ASV8323	-0.649333	0.998333
ASV4748	-0.412237	0.998333
ASV29195	-0.412237	0.998333
ASV301	0.0798979	0.998333
ASV513	0.576819	0.998333
ASV5550	-0.467637	0.998333
ASV403	-0.406194	0.998333
ASV12954	-0.0900059	0.998333
ASV806	-0.081537	0.998333
ASV4440	0.0722151	0.998333
ASV211	-0.065868	0.998333
ASV87	0.0852513	0.998333
ASV4384	0.0682652	0.998333
ASV312	-0.429804	0.998333
ASV230	0.106365	0.998333
ASV8563	0.519589	0.998333
ASV336	0.0918277	0.998333
ASV13223	0.425022	0.998333
ASV231	0.0829661	0.998333
ASV3418	0.100082	0.998333
ASV12	0.0634525	0.998333
ASV8395	-0.0879694	0.998333
ASV778	-0.0690991	0.998333
ASV13107	-0.362445	0.998333
ASV29399	-0.362445	0.998333
ASV15	0.0637728	0.998333
ASV14	0.0767839	0.998333
ASV8363	0.0723614	0.998333
ASV9	0.0590501	0.998333
ASV8437	-0.115515	0.998333
ASV929	-0.0980508	0.998333
ASV491	-0.539322	0.998333
ASV34	-0.067354	0.998333
ASV132	0.294385	0.998333
ASV264	0.542524	0.998333
ASV8306	-0.0711203	0.998333
ASV546	0.0586756	0.998333
ASV58	0.0660482	0.998333
ASV238	-0.0800009	0.998333
ASV4898	-0.322033	0.998333
ASV29697	-0.322033	0.998333
ASV137	-0.417828	0.998333
ASV129	0.0758627	0.998333
ASV1113	-0.288022	0.998333
ASV20	-0.0626123	0.998333
ASV168	0.0620868	0.998333
ASV118	0.480785	0.998333
ASV8327	0.485825	0.998333
ASV4660	0.066548	0.998333
ASV1144	0.440494	0.998333
ASV270	-0.0628792	0.998333
ASV22	-0.0517309	0.998333
ASV2023	-0.29583	0.998333
ASV17559	0.271621	0.998333
ASV438	-0.110266	0.998333
ASV802	0.453946	0.998333
ASV4693	-0.0965001	0.998333
ASV283	-0.276458	0.998333
ASV1351	-0.0935211	0.998333
ASV1683	-0.0857367	0.998333
ASV193	-0.459984	0.998333
ASV25296	0.0619496	0.998333
ASV553	-0.0739852	0.998333
ASV8407	-0.0688299	0.998333
ASV435	-0.323766	0.998333
ASV18028	-0.280424	0.998333
ASV30198	-0.280424	0.998333
ASV313	-0.514182	0.998333
ASV4424	-0.488723	0.998333
ASV3120	-0.090823	0.998333
ASV12949	-0.476392	0.998333
ASV245	-0.431494	0.998333
ASV277	-0.0556989	0.998333
ASV150	-0.493243	0.998333
ASV38	0.0486947	0.998333
ASV5027	0.0652623	0.998333
ASV4422	0.254924	0.998333
ASV84	0.0566153	0.998333
ASV4498	0.104618	0.998333
ASV8322	-0.492488	0.998333
ASV43	0.0538994	0.998333
ASV29047	0.487035	0.998333
ASV517	0.0546127	0.998333
ASV8998	-0.0744869	0.998333
ASV41	0.0441062	0.998333
ASV12946	0.415045	0.998333
ASV1812	-0.275445	0.998333
ASV148	-0.0535619	0.998333
ASV17797	-0.242696	0.998333
ASV266	0.416034	0.998333
ASV20924	-0.250165	0.998333
ASV119	-0.23924	0.998333
ASV746	0.367482	0.998333
ASV68	0.0493758	0.998333
ASV984	-0.0718314	0.998333
ASV9089	-0.0539199	0.998333
ASV42	-0.0483586	0.998333
ASV29114	-0.369202	0.998333
ASV31255	-0.218697	0.998333
ASV17612	-0.281455	0.998333
ASV851	-0.0679016	0.998333
ASV1139	-0.0467123	0.998333
ASV4570	-0.0760402	0.998333
ASV236	0.0552341	0.998333
ASV329	0.0537072	0.998333
ASV219	-0.060177	0.998333
ASV160	0.0517367	0.998333
ASV4385	-0.0404152	0.998333
ASV4430	0.0474895	0.998333
ASV4409	-0.0470917	0.998333
ASV4387	0.0465388	0.998333
ASV2787	0.0575179	0.998333
ASV147	0.0419928	0.998333
ASV88	0.0626632	0.998333
ASV13725	0.208668	0.998333
ASV29094	0.319705	0.998333
ASV274	0.0506758	0.998333
ASV207	0.0482174	0.998333
ASV20563	0.269287	0.998333
ASV921	0.075945	0.998333
ASV593	-0.0638735	0.998333
ASV31802	-0.189205	0.998333
ASV31859	-0.189205	0.998333
ASV37	-0.0390927	0.998333
ASV21469	0.0692836	0.998333
ASV2659	-0.0532538	0.998333
ASV762	-0.0465204	0.998333
ASV4438	0.0552459	0.998333
ASV549	0.184357	0.998333
ASV29347	-0.253738	0.998333
ASV476	0.0441845	0.998333
ASV8358	-0.300752	0.998333
ASV4511	-0.34371	0.998333
ASV381	0.0658173	0.998333
ASV12935	0.329012	0.998333
ASV12989	-0.251816	0.998333
ASV12982	-0.358505	0.998333
ASV819	-0.169003	0.998333
ASV922	0.065721	0.998333
ASV17410	0.276059	0.998333
ASV55	0.0404055	0.998333
ASV1295	-0.0641784	0.998333
ASV92	0.045713	0.998333
ASV766	0.0447828	0.998333
ASV4490	0.303898	0.998333
ASV8476	0.0477813	0.998333
ASV4524	-0.0495177	0.998333
ASV4448	-0.0615712	0.998333
ASV21456	-0.273296	0.998333
ASV4595	-0.0421854	0.998333
ASV13041	-0.0359668	0.998333
ASV110	-0.0363351	0.998333
ASV8303	0.0364276	0.998333
ASV8479	-0.0470751	0.998333
ASV4598	-0.301646	0.998333
ASV4650	-0.264377	0.998333
ASV5070	0.0475322	0.998333
ASV4692	0.0483279	0.998333
ASV4522	0.0418929	0.998333
ASV11	-0.0336696	0.998333
ASV4604	-0.0520326	0.998333
ASV89	0.33855	0.998333
ASV225	0.0395156	0.998333
ASV126	-0.0330007	0.998333
ASV433	-0.147819	0.998333
ASV6	-0.026673	0.998333
ASV151	-0.0287722	0.998333
ASV1077	0.0472767	0.998333
ASV4426	0.0356533	0.998333
ASV12907	-0.0358936	0.998333
ASV182	-0.0291582	0.998333
ASV13	0.0266761	0.998333
ASV105	0.0298856	0.998333
ASV4480	0.25213	0.998333
ASV920	0.0391954	0.998333
ASV202	-0.0402668	0.998333
ASV243	-0.21667	0.998333
ASV574	0.0325683	0.998333
ASV12962	0.037578	0.998333
ASV4697	-0.0284712	0.998333
ASV21465	0.127783	0.998333
ASV4682	0.122147	0.998333
ASV4399	0.0328964	0.998333
ASV575	-0.0380502	0.998333
ASV4462	-0.0295749	0.998333
ASV4513	-0.0453501	0.998333
ASV198	-0.0329817	0.998333
ASV4486	0.207999	0.998333
ASV12938	0.0266664	0.998333
ASV692	0.0301282	0.998333
ASV663	-0.0256955	0.998333
ASV754	0.18008	0.998333
ASV32996	0.181013	0.998333
ASV217	-0.0270132	0.998333
ASV9550	0.149854	0.998333
ASV4830	-0.0332044	0.998333
ASV4497	0.0242758	0.998333
ASV99	0.0194878	0.998333
ASV809	0.147571	0.998333
ASV5091	-0.0228977	0.998333
ASV100	0.021817	0.998333
ASV4382	-0.0183808	0.998333
ASV165	-0.0446487	0.998333
ASV8329	0.156371	0.998333
ASV12933	-0.177253	0.998333
ASV139	0.0174308	0.998333
ASV175	-0.0222821	0.998333
ASV387	-0.0290223	0.998333
ASV8334	0.138337	0.998333
ASV446	-0.0235867	0.998333
ASV8419	0.124898	0.998333
ASV12995	0.122739	0.998333
ASV8396	0.117926	0.998333
ASV4547	0.115217	0.998333
ASV8367	0.163549	0.998333
ASV4390	0.165936	0.998333
ASV749	-0.0235093	0.998333
ASV8378	-0.13879	0.998333
ASV36	-0.0158448	0.998333
ASV33025	0.10662	0.998333
ASV17051	0.154323	0.998333
ASV4722	0.0192245	0.998333
ASV33088	0.0997702	0.998333
ASV90	-0.0164965	0.998333
ASV33112	0.0982047	0.998333
ASV9012	0.0965586	0.998333
ASV6330	-0.10437	0.998333
ASV18094	0.0948231	0.998333
ASV1210	0.092988	0.998333
ASV17110	0.092988	0.998333
ASV21470	-0.135689	0.998333
ASV33257	0.0889677	0.998333
ASV4578	-0.125441	0.998333
ASV345	0.0169933	0.998333
ASV93	0.0141199	0.998333
ASV8560	0.131232	0.998333
ASV33387	0.0843681	0.998333
ASV120	-0.017115	0.998333
ASV77	0.0200967	0.998333
ASV33481	0.0817936	0.998333
ASV62	0.0140043	0.998333
ASV2097	0.0789935	0.998333
ASV8583	-0.0259403	0.998333
ASV696	-0.0318022	0.998333
ASV124	-0.0136967	0.998333
ASV25379	0.104432	0.998333
ASV4435	-0.0164786	0.998333
ASV17236	0.0687293	0.998333
ASV18153	0.0687293	0.998333
ASV9174	-0.0648785	0.998333
ASV252	0.0213709	0.998333
ASV4500	-0.0626285	0.998333
ASV595	0.0127175	0.998333
ASV91	0.0871866	0.998333
ASV256	0.0866502	0.998333
ASV307	-0.0187535	0.998333
ASV17194	-0.0814533	0.998333
ASV42303	0.0841335	0.998333
ASV9379	0.0594296	0.998333
ASV443	0.0172238	0.998333
ASV17387	0.0809909	0.998333
ASV8307	0.0804964	0.998333
ASV12914	0.0804964	0.998333
ASV1484	0.0267564	0.998333
ASV8508	0.0789312	0.998333
ASV46	0.0127328	0.998333
ASV8410	-0.0558781	0.998333
ASV41871	0.0739934	0.998333
ASV8600	0.0543735	0.998333
ASV212	0.0709439	0.998333
ASV12929	0.0709439	0.998333
ASV82	0.0119197	0.998333
ASV437	0.0142938	0.998333
ASV17886	0.0687561	0.998333
ASV4596	0.0678055	0.998333
ASV605	-0.017849	0.998333
ASV627	0.0787662	0.998333
ASV1387	0.0662843	0.998333
ASV42344	0.0657491	0.998333
ASV8353	0.0628209	0.998333
ASV471	-0.0129081	0.998333
ASV57	-0.00926876	0.998333
ASV1243	0.0577781	0.998333
ASV8418	0.056935	0.998333
ASV9121	0.056935	0.998333
ASV371	-0.014169	0.998333
ASV4588	0.0551281	0.998333
ASV25313	0.0440618	0.998333
ASV17191	0.0541561	0.998333
ASV13341	0.0520493	0.998333
ASV14835	0.0520493	0.998333
ASV8628	-0.0453826	0.998333
ASV20715	0.0509017	0.998333
ASV26	-0.00886984	0.998333
ASV2010	0.0483757	0.998333
ASV278	0.0623854	0.998333
ASV145	0.00944018	0.998333
ASV13468	0.046975	0.998333
ASV21356	0.046975	0.998333
ASV42965	0.046975	0.998333
ASV4602	0.0113505	0.998333
ASV152	0.00892991	0.998333
ASV414	0.0454632	0.998333
ASV17985	0.0454632	0.998333
ASV36909	0.0454632	0.998333
ASV18347	0.043821	0.998333
ASV36796	0.043821	0.998333
ASV41919	0.043821	0.998333
ASV43286	0.043821	0.998333
ASV8525	0.042024	0.998333
ASV341	-0.00853941	0.998333
ASV8538	-0.0115004	0.998333
ASV4483	0.009013	0.998333
ASV66	-0.00774207	0.998333
ASV4879	-0.0523775	0.998333
ASV197	-0.0101538	0.998333
ASV17769	0.0378247	0.998333
ASV8888	-0.0116323	0.998333
ASV2948	0.032431	0.998333
ASV4565	0.00918	0.998333
ASV4502	-0.00953165	0.998333
ASV27	0.00585144	0.998333
ASV4550	0.00684235	0.998333
ASV47	-0.00614645	0.998333
ASV44	0.00745125	0.998333
ASV23	-0.00561611	0.998333
ASV388	-0.00781301	0.998333
ASV56	0.00412625	0.998333
ASV209	-0.00473442	0.998333
ASV4629	0.00596072	0.998333
ASV1021	0.0311322	0.998333
ASV455	0.0048444	0.998333
ASV183	0.00404134	0.998333
ASV8584	-0.0261033	0.998333
ASV25	-0.00326846	0.998513
ASV134	-0.00466203	0.998513
ASV445	0.00396383	0.998513
ASV431	-0.0173227	0.999319
ASV4412	0.00196103	0.999936
ASV8429	0.0102601	0.999936
ASV327	0.00102657	0.999936
ASV4536	0.000492997	0.999936
ASV4790	0.00194858	0.999936
ASV4381	-6.45256e-05	0.999936
ASV1357	2.79934e-05	0.999936
To study the differences in microbial community abundance between two types of cotton seed endophytic fungi samples, the MetagenomeSeq method was utilized to analyze the inter-group species abundance data (four samples). The normalization was employed to address biases during taxonomic annotation, and the zero-inflated Gaussian distribution was used to mitigate the effects brought by sequencing d…
