# Supplementary material for: Analysis of endophytic bacterial diversity in seeds of different genotypes of cotton and the suppression of Verticillium wilt pathogen infection by a synthetic microbial community
Source: BMC Plant Biol. 2024 Apr 10;24:263. doi: 10.1186/s12870-024-04910-2 (PMC11005247; doi:10.1186/s12870-024-04910-2)
Supplement: Supplementary file 8 — Additional file 8. [file 12870_2024_4910_MOESM8_ESM.xls]

Table S3. Tax4Fun Functional Prediction
class3	S: mean rel.freq.(%)	S: std.dev.(%)	R: mean rel.freq.(%)	R: std.dev.(%)	p-values	p-values (corrected)	Difference between means	95.0% lower CI	95.0% upper CI
Metabolic pathways	13.26609812	0.03544922	13.39109556	0.046804275	0.011621915	0.025568213	-0.124997432	-0.209442151	-0.040552712
ABC transporters	6.198199863	0.075867219	6.082579446	0.212064669	0.427202361	0.522136219	0.115620416	-0.254873675	0.486114508
Biosynthesis of secondary metabolites	5.382249328	0.036760884	5.510803488	0.043455455	0.008307531	0.022845711	-0.128554161	-0.209503253	-0.047605069
Microbial metabolism in diverse environments	5.497680532	0.023467348	5.34321195	0.009636849	0.00046702	0.005137221	0.154468581	0.113737357	0.195199806
Biosynthesis of antibiotics	4.708103654	0.014269481	4.770456663	0.015789843	0.002346394	0.012905169	-0.06235301	-0.092493436	-0.032212583
Two-component system	4.044635879	0.040290155	3.968811082	0.043221578	0.068167537	0.107120416	0.075824797	-0.00775001	0.159399604
Quorum sensing	3.361488397	0.045865509	3.319822284	0.107455015	0.56975656	0.626732217	0.041666113	-0.144565778	0.227898005
Carbon metabolism	2.433888063	0.007473335	2.398908427	0.009782606	0.003197971	0.011725892	0.034979636	0.017292519	0.052666754
Biosynthesis of amino acids	2.266091284	0.024322986	2.285101771	0.028142232	0.410792906	0.564840246	-0.019010487	-0.071827499	0.033806524
Purine metabolism	1.272472953	0.0179868	1.301307642	0.01112313	0.06460649	0.118445233	-0.028834689	-0.060217999	0.002548621
