# Supplementary material for: Analysis of endophytic bacterial diversity in seeds of different genotypes of cotton and the suppression of Verticillium wilt pathogen infection by a synthetic microbial community
Source: BMC Plant Biol. 2024 Apr 10;24:263. doi: 10.1186/s12870-024-04910-2 (PMC11005247; doi:10.1186/s12870-024-04910-2)
Supplement: Supplementary file 9 — Additional file 9. [file 12870_2024_4910_MOESM9_ESM.xlsx]

## Sheet: Sheet1
Table S4. Topological properties of the endophytic bacterial co-occurrence networks in resistant and susceptible cotton cultivars
Category	Average degree	Node	Edge	Positive edge	Negative edge	Ratio of positive to negative correlations	Modularity	Average clustering coefficient	Average path distance
Resistant Varieties	4.59	68	156	83	73	1.14	0.85	1	1
Susceptible Varieties	4.06	66	134	70	64	1.1	0.83	1	1
