# Supplementary material for: Analysis of endophytic bacterial diversity in seeds of different genotypes of cotton and the suppression of Verticillium wilt pathogen infection by a synthetic microbial community
Source: BMC Plant Biol. 2024 Apr 10;24:263. doi: 10.1186/s12870-024-04910-2 (PMC11005247; doi:10.1186/s12870-024-04910-2)
Supplement: Supplementary file 10 — Additional file 10. [file 12870_2024_4910_MOESM10_ESM.xlsx]

## Sheet: Sheet1
Table S5. Eight strains of Bacillus were selected for evaluating their antagonistic effects against the pathogen Verticillium causing wilt disease
Antagonistic Strains No.	Inhibition Zone Diametera
A8	32.0±2.53
A7	39.7±0.75
A6	37.0±1.52
A12	41.7±1.72
A1	46.3±2.86
A2	48.3±1.72
A3	41.3±3.27
A5	22.0±0.63
a Values in the column indicate mean of the maximum/ minimum radius of the pathogens.
