# Supplementary material for: Analysis of endophytic bacterial diversity in seeds of different genotypes of cotton and the suppression of Verticillium wilt pathogen infection by a synthetic microbial community
Source: BMC Plant Biol. 2024 Apr 10;24:263. doi: 10.1186/s12870-024-04910-2 (PMC11005247; doi:10.1186/s12870-024-04910-2)
Supplement: Supplementary file 11 — Additional file 11. [file 12870_2024_4910_MOESM11_ESM.xlsx]

## Sheet: Sheet1
Table S6. PGPR community assembles by broken-rod model design
Community assemblage	Community composition								level
	A1	A12	A3	A7	A5	A2	A6	A8
1	0	0	0	0	0	0	0	0	0
2	0	0	0	0	0	0	0	0	0
3	0	0	0	0	0	0	0	0	0
4	0	0	0	0	0	0	0	0	0
5	0	0	0	0	0	0	0	0	0
6	1	0	0	0	0	0	0	0	1
7	1	0	0	0	0	0	0	0	1
8	0	1	0	0	0	0	0	0	1
9	0	1	0	0	0	0	0	0	1
10	0	0	1	0	0	0	0	0	1
11	0	0	1	0	0	0	0	0	1
12	0	0	0	1	0	0	0	0	1
13	0	0	0	1	0	0	0	0	1
14	0	0	0	0	1	0	0	0	1
15	0	0	0	0	1	0	0	0	1
16	0	0	0	0	0	1	0	0	1
17	0	0	0	0	0	1	0	0	1
18	0	0	0	0	0	0	1	0	1
19	0	0	0	0	0	0	1	0	1
20	0	0	0	0	0	0	0	1	1
21	0	0	0	0	0	0	0	1	1
22	1	1	0	0	0	0	0	0	2
23	1	0	0	1	0	0	0	0	2
24	1	0	0	0	0	1	0	0	2
25	1	0	0	0	0	0	1	0	2
26	1	0	0	0	0	0	0	1	2
27	0	1	1	0	0	0	0	0	2
28	0	1	0	1	0	0	0	0	2
29	0	1	0	0	0	1	0	0	2
30	0	1	0	0	0	0	1	0	2
31	0	1	0	0	0	0	0	1	2
32	0	0	1	1	0	0	0	0	2
33	0	0	1	0	0	1	0	0	2
34	0	0	1	0	0	0	1	0	2
35	0	0	1	0	0	0	0	1	2
36	0	0	0	1	1	0	0	0	2
37	0	0	0	1	0	1	0	0	2
38	0	0	0	1	0	0	1	0	2
39	0	0	0	1	0	0	0	1	2
40	0	0	0	0	1	0	1	0	2
41	0	0	0	0	0	1	1	0	2
42	0	0	0	0	0	1	0	1	2
43	0	0	0	0	0	0	1	1	2
44	1	1	1	0	0	1	0	0	4
45	1	1	1	0	0	0	1	0	4
46	1	1	1	0	0	0	0	1	4
47	0	1	1	1	0	0	0	1	4
48	0	1	0	1	0	0	1	1	4
49	0	1	0	1	0	1	0	1	4
50	0	1	1	1	0	0	1	0	4
51	0	1	0	1	0	1	1	0	4
52	1	0	0	1	0	1	1	0	4
53	1	0	0	1	0	0	1	1	4
54	1	0	0	1	0	1	0	1	4
55	1	1	0	0	0	1	1	0	4
56	1	1	0	0	0	0	1	1	4
57	1	1	0	0	0	1	0	1	4
58	0	0	0	1	1	0	1	1	4
59	1	1	1	1	1	1	1	1	8
60	1	1	1	1	1	1	1	1	8
61	1	1	1	1	1	1	1	1	8
62	1	1	1	1	1	1	1	1	8
63	1	1	1	1	1	1	1	1	8
1, 0 indicate whether the bacteria are present in the community or not, respectively.
